# Supplementary material for: Highlight Induced Transcriptional Priming against a Subsequent Drought Stress in Arabidopsis thaliana
Source: Int J Mol Sci. 2023 Apr 1;24(7):6608. doi: 10.3390/ijms24076608 (PMC10095447; doi:10.3390/ijms24076608)
Supplement: Supplementary file 1 [file ijms-24-06608-s001.zip]

Archive with 1 entries (1 files):
- ijms-2286896-supplementary.pdf
